# Supplementary material for: Real-Time High Resolution THz Imaging with a Fiber-Coupled Photo Conductive Antenna and an Uncooled Microbolometer Camera
Source: Sensors (Basel). 2021 May 28;21(11):3757. doi: 10.3390/s21113757 (PMC8197864; doi:10.3390/s21113757)
Supplement: Supplementary file 1 [file sensors-21-03757-s001.zip]

Archive with 7 entries (7 files):
- S4_key_lab-demo.mp4
- S5_Real-time_moisture-content_leaves.mp4
- S6_leaves_lab-demo.mp4
- S7_real-time-rotation_wood.mp4
- S1_THz-TDS-beamShape.mp4
- S2_real-time-rotation_SiemensStar.mp4
- S3_THz-imaging-of-key.mp4
